# Supplementary material for: Impact of Nutritional Status on Severe Radiation-Induced Mucositis in Oropharyngeal Cancer Patients Undergoing Chemo-Radiotherapy
Source: Nutrients. 2025 Oct 21;17(20):3301. doi: 10.3390/nu17203301 (PMC12566891; doi:10.3390/nu17203301)
Supplement: Supplementary file 1 [file nutrients-17-03301-s001.zip]

Archive with 1 entries (1 files):
- nutrients-3912900-supplementary.pdf
